# Supplementary material for: Improved classification accuracy in 1- and 2-dimensional NMR metabolomics data using the variance stabilising generalised logarithm transformation
Source: BMC Bioinformatics. 2007 Jul 2;8:234. doi: 10.1186/1471-2105-8-234 (PMC1965488; doi:10.1186/1471-2105-8-234)
Supplement: Additional file 2 — Optimisation code. [file 1471-2105-8-234-S2.zip]

Archive with 4 entries (4 files):
- Glog parameter optimisation readme.rtf
- glog_opt.m
- meanplot.m
- optimise_glog_parameter.m
