# Supplementary material for: Improved classification accuracy in 1- and 2-dimensional NMR metabolomics data using the variance stabilising generalised logarithm transformation
Source: BMC Bioinformatics. 2007 Jul 2;8:234. doi: 10.1186/1471-2105-8-234 (PMC1965488; doi:10.1186/1471-2105-8-234)
Supplement: Additional file 2 — Optimisation code. [file 1471-2105-8-234-S2.zip › glog_opt.m]

% -------------------------------------------------------------------
% Optimisation routine for extended glog transformation parameters
% For optimisation of standard glog (lambda only) see
% optimise_glog_parameter.m
% 
% Usage: 
% [z, y0,lmd] = glog_opt(spec_array_bin);
% z = transformed spectra
% y0 = noise 'offset' parameter
% lmd = transformation 'strength' parameter
% spec_array_bin = n tech reps arranged in [n,m] matrix form. 
%  Note that ProMetab (Viant, BBRC 2003, 310:943-948) is recommended
% -------------------------------------------------------------------

function [z, y0, lmd]=glog_opt(x)
% compensate for Prometab style spectra
x=x';
% plot 'raw' spectrum
figure
plot(1:length(x),x);
title('Untransformed Data');ylabel('Intensity');
meanplot(x');title('Raw Data')

% find noise and use as initial y0 guess
noise=3*mean(std(x(1:100,:)));

c=cputime;
N=size(x,2);L=max(size(x));

% find starting point (Durbin & Rocke, 2003)
Lm=median(x,2);
Lm=median(Lm);lambda0=(Lm)^2;

display(['Starting point for algorithm, lambda0 = ' num2str(lambda0)])
display(['Initial y0 = ' num2str(noise)])
display('-----------------------------------')

figure;

options=optimset('TolX',1e-16,'TolFun',1e-15,'MaxFunEvals',1e3,'MaxIter',1e3);
disp('y0       lambda         SSE')
p=fminsearch(@SSE,lambda0,options, x,noise);

lmd=p;Y0=noise+glog_slope(lmd); % find slope offset
title(['SSE Plot: starting point = ' num2str(lambda0)])
xlabel('\lambda');ylabel('Sum of Squares of Errors');
hold off;

display('Checking...')

if abs(p)~=p
    disp('Lambda value not applicable (real, positive)')
    disp('Trying second starting point')
    lambda0=1;
    display(['Second starting point for algorithm, lambda0 = ' num2str(lambda0)])
    clear p;
    figure;
    options=optimset('TolX',1e-3,'TolFun',1e-3,'MaxFunEvals',1e3,'MaxIter',1e3);
    disp('y0    lambda       SSE')
    p=fminsearch(@SSE,lambda0,options,x,noise);
    lmd=p;
    Y0=noise+glog_slope(lmd);
    title(['SSE Plot 2: starting point = ' num2str(lambda0)])
    xlabel('\lambda');ylabel('Sum of Squares of Errors'); hold off;

    if abs(p)~=p % Using best guess
        disp('Algorithm failed to converge to a potential value')
        disp('Using Prometab approximation') % Find starting point - Prometab verson:
        % create variables
        xt=x'; % (same as prometab code)
        x_var= var(xt);x_ext=[x_var; xt];
        len=length(xt);srt=round(len/10); %look at 10-20th % for low var

        % rank by variance
        x_sort=sortrows(x_ext',1);
        % work out 'low' variance (not noise) and high variance
        av_low_var = mean(x_sort(srt:(2*srt)),2);
        av_high_var = mean(x_sort((length(xt)-9):length(xt)));  % calculate mean of 10 largest variances

        lmd = av_low_var / av_high_var;  % gives starting value
        Y0=noise+glog_slope(lmd);p=lmd;
    else
        disp('Possible lambda value found')
    end
else
    disp('Possible lambda value found')
end

disp(['Starting point for algorithm, lambda0 = ' num2str(lambda0)])
disp(['Lambda is ' num2str(p(1))])
disp(['y_0 is ' num2str(Y0)])
y0 = Y0;
for i=1:N
    z(:,i)=glog(x(:,i),Y0,lmd);
end
disp('Time taken')
disp(cputime-c)
meanplot(z');title('G-log transformed data')
figure
plot(1:length(z),z);
xlabel(['y_0= ' num2str(Y0) ' and \lambda= ' num2str(lmd) ])
title('Transformed Data')


function L=SSE(lambda,y,noise); % Calculate sum of squared errors
N=size(y,2);len=size(y,1);
y0=noise+glog_slope(lambda);
for i=1:N
    z(:,i)=jglog(y(:,i),y0,lambda,1);
end
s = 0;
grand_mean = mean(z(:));mean_spec=mean(z,2);
for i=1:N
    row_mean = mean(z(:,i));
    for j=1:len
        col_mean = mean(z(j,:));
        s = s + (z(j,i)-mean_spec(j,1))^2;
    end
end
plot(lambda,s,'bx');hold on
L=s;

disp([y0    lambda      L])

function slope=glog_slope(lam) % find where slope of glog starts
y=linspace(-1,0.002,1e6);
% find maximum of second derivative
d2z=-y.*(y.^2+lam).^(-3/2);
[max_val, index]=max(d2z);
slope=-y(index);

function z=glog(y,y0,lambda)
% Glog transform
z=log((y-y0)+sqrt((y-y0).^2+lambda));


function [zj, jac]=jglog(y,y0,lambda,n)
% Rescale variables using Jacobian: w = J*z
% Note slight difference in format to paper - makes eqn computational
% (has extra multiplicative term only; moving minimum up)
z=glog(y,y0,lambda);
jac=exp(mean(log(sqrt((y-y0).^2+lambda))));
zj=z.*jac; 
