# Supplementary material for: Improved classification accuracy in 1- and 2-dimensional NMR metabolomics data using the variance stabilising generalised logarithm transformation
Source: BMC Bioinformatics. 2007 Jul 2;8:234. doi: 10.1186/1471-2105-8-234 (PMC1965488; doi:10.1186/1471-2105-8-234)
Supplement: Additional file 2 — Optimisation code. [file 1471-2105-8-234-S2.zip › meanplot.m]

% plot variance vs ranked mean

function meanplot(x) 

% using prometab variables [see PM core code]

% Initialise variables
mean_spec=mean(x);var_spec=var(x);
speclength=length(x);
%rank by mean
ranked_raw=[mean_spec' var_spec'];
ranked_raw=sortrows(ranked_raw,1);
% plot figure
figure; plot(1:speclength,ranked_raw(:,2),'bx')
xlabel('Ranked mean of data');
ylabel('Variance');

% clean up
clear var_spec mean_spec speclength ranked raw
