# Supplementary material for: Improved classification accuracy in 1- and 2-dimensional NMR metabolomics data using the variance stabilising generalised logarithm transformation
Source: BMC Bioinformatics. 2007 Jul 2;8:234. doi: 10.1186/1471-2105-8-234 (PMC1965488; doi:10.1186/1471-2105-8-234)
Supplement: Additional file 2 — Optimisation code. [file 1471-2105-8-234-S2.zip › optimise_glog_parameter.m]

% -------------------------------------------------------------------
% Optimisation routine for standard glog transformation
% For optimisation of extended glog see
% glog_opt.m
% 
% Usage: 
% [z, y0, lmd]=optimise_glog_parameters(spec_array_bin);
% z = transformed spectra
% lmd = transformation 'strength' parameter
% y0 = 0 in this case
% spec_array_bin = tech reps arranged in matrix form. 
%  Note that ProMetab (Viant, BBRC 2003, 310:943-948) is recommended
% -------------------------------------------------------------------


function [z, y0, lmd]=optimise_glog_parameters(x)
display('Optimising glog parameter lambda...')
% compensate for Prometab style spectra
x=x';
% plot 'raw' spectrum
figure
plot(1:length(x),x);
title('Untransformed Data');ylabel('Intensity');
meanplot(x');title('Raw Data') % pre-transformed variance plot

y0=0; c=cputime;
L=size(x,1); N=size(x,2);
L=max(size(x));

% find starting point (Durbin & Rocke, 2003)
Lm=median(x,2);
Lm=median(Lm);lambda0=(Lm)^2;

display(['Starting point for algorithm, lambda0 = ' num2str(lambda0)])
figure;
options=optimset('TolX',1e-16,'TolFun',1e-15,'MaxFunEvals',1e3,'MaxIter',1e3);
disp('y0    lambda         SSE')
p=fminsearch(@SSE,lambda0,options,y0, x);
title(['SSE Plot: starting point = ' num2str(lambda0)])
xlabel('\lambda');ylabel('Sum of Squares of Errors');
hold off;

disp('Checking...')

if abs(p)~=p
    disp('Lambda value not applicable (real, positive)')
    disp('Trying second starting point')
    lambda0=1;
    display(['Second starting point for algorithm, lambda0 = ' num2str(lambda0)])
    clear p;
    figure;
    options=optimset('TolX',1e-16,'TolFun',1e-15,'MaxFunEvals',1e3,'MaxIter',1e3);
    disp('y0    lambda       SSE')
    p=fminsearch(@SSE,lambda0,options,y0, x);
    title(['SSE Plot 2: starting point = ' num2str(lambda0)])
    xlabel('\lambda');ylabel('Sum of Squares of Errors'); hold off;

    if abs(p)~=p % Using "best guess"
        disp('Algorithm failed to converge to a potential value')
        disp('Using Prometab style y0 estimation')
        % Find starting point - Prometab verson:
        % create variables
        xt=x'; % (same as prometab)
        x_var= var(xt);
        x_ext=[x_var; xt];
        len=length(xt);srt=round(len/10); %look at 10-20th % for low var
        % rank by variance
        x_sort=sortrows(x_ext',1);
        % work out 'low' variance (not noise) and high variance
        av_low_var = mean(x_sort(srt:(2*srt)),2);
        av_high_var = mean(x_sort((length(xt)-9):length(xt)));  % calculate mean of 10 largest variances

        lambda0 = av_low_var / av_high_var;  % gives starting value
        lambda0a=lambda0;
        p=lambda0a;
    else
        disp('Possible lambda value found')
    end
else
    disp('Possible lambda value found')
end

disp(['Starting point for algorithm, lambda0 = ' num2str(lambda0)])
disp(['Lambda is ' num2str(p)])
disp(['y_0 is ' num2str(y0)])

lmd=p;

for i=1:N
    z(:,i)=glog(x(:,i),y0,lmd);
end
disp('Time taken')
disp(cputime-c)
meanplot(z');title('G-log transformed data') % post-transformed var plot
figure; plot(1:length(z),z);
xlabel(['y_0= ' num2str(y0) ' and \lambda= ' num2str(lmd) ])
title('Transformed Data')


function L=SSE(lambda, alpha, y); % Calculate sum of squared errors
N=size(y,2);
len=size(y,1);
for i=1:N
    z(:,i)=jglog(y(:,i),alpha,lambda);
end
s = 0;
grand_mean = mean(z(:));mean_spec=mean(z,2);
for i=1:N
    row_mean = mean(z(:,i));
    for j=1:len
        col_mean = mean(z(j,:));
        s = s + (z(j,i)-mean_spec(j,1))^2;
    end
end
% Plot to show turning point
plot(lambda,s,'bx')
hold on
L=s;
disp([alpha lambda L])

function z=glog(y,alpha,lambda) % Glog transform

z=log((y-alpha)+sqrt((y-alpha).^2+lambda));


function [zj, gmn]=jglog(y,y0,lambda) % Rescale variables using Jacobian: w = J*z
% Note slight difference in format to Durbin paper - makes eqn computational
% (has extra multiplicative term only; moving minimum up)

z=glog(y,y0,lambda);
gmn=exp(mean(log(sqrt((y-y0).^2+lambda))));
zj=z.*gmn;
